# Supplementary material for: Directional Entropy Bands for Surface Characterization of Polymer Crystallization
Source: Polymers (Basel). 2025 Sep 3;17(17):2399. doi: 10.3390/polym17172399 (PMC12431618; doi:10.3390/polym17172399)
Supplement: Supplementary file 1 [file polymers-17-02399-s001.zip]

Archive with 1 entries (1 files):
- polymers-3809164-supplementary.pdf
